# Supplementary material for: Immortalization of Mesenchymal Stem Cell Lines from Sheep Umbilical Cord Tissue
Source: Biology (Basel). 2024 Jul 22;13(7):551. doi: 10.3390/biology13070551 (PMC11274198; doi:10.3390/biology13070551)
Supplement: Supplementary file 1 [file biology-13-00551-s001.zip]

Archive with 1 entries (1 files):
- biology-3082599-supplementary.pdf
